# Supplementary material for: Changes in Ergosterol Biosynthesis Alter the Response to Cycloheximide, 4-Nitroquinoline-N-Oxide, Weak Organic Acids, and Virulence in Candida glabrata
Source: J Fungi (Basel). 2024 Sep 26;10(10):669. doi: 10.3390/jof10100669 (PMC11508597; doi:10.3390/jof10100669)
Supplement: Supplementary file 1 [file jof-10-00669-s001.zip]

Archive with 2 entries (2 files):
- Suppl. S1.xlsx
- Suppl. S2.xlsx
