# Supplementary material for: Changes in Ergosterol Biosynthesis Alter the Response to Cycloheximide, 4-Nitroquinoline-N-Oxide, Weak Organic Acids, and Virulence in Candida glabrata
Source: J Fungi (Basel). 2024 Sep 26;10(10):669. doi: 10.3390/jof10100669 (PMC11508597; doi:10.3390/jof10100669)
Supplement: Supplementary file 1 [file jof-10-00669-s001.zip › Suppl. S1.xlsx]

## Sheet: Hárok1
Primers for qRT-PCR analysis	Nucleotide sequence (5′ → 3′)	Tm
CgRDN5.8 F	ATGGATCTCTTGGTTCTCGC	58.4 °C
CgRDN5.8 R	CGATGATTCACGGAATTCTGC	59.5 °C
CgACT1 F	TTCAACGTTCCAGCCTTCT	55 °C
CgACT1 R	GTAACACCGTCACCAGAGT	57.5 °C
CgCDR1 F	TGGACCCTACTTCCGATGAG	60.8 °C
CgCDR1 R	GCGACCAAATCCTTCCAGTA	60.2 °C
CgSNQ2 F	GCACAGCGACAACAGGAGTA	62.9 °C
CgSNQ2 R	TCAATGTTACCACCGCTACG	60.6 °C
CgPDR1 F	TCAATGCCTTCCTGTACCAA	59.4 °C
CgPDR1 R	CCGATAAGGGAGATGCAGTT	59.7 °C
CgPDR12 F	AAGTCAATCCACCACAGCG	57.5 °C
CgPDR12 R	CAAGAGAAGTAACGGAGGCA	58.4 °C
