# Supplementary material for: Changes in Ergosterol Biosynthesis Alter the Response to Cycloheximide, 4-Nitroquinoline-N-Oxide, Weak Organic Acids, and Virulence in Candida glabrata
Source: J Fungi (Basel). 2024 Sep 26;10(10):669. doi: 10.3390/jof10100669 (PMC11508597; doi:10.3390/jof10100669)
Supplement: Supplementary file 1 [file jof-10-00669-s001.zip › Suppl. S2.xlsx]

## Sheet: Sheet1
		wt	erg6Δ				wt	erg6
RDN5.8	AVG Experiment 1	17.34	16.23		RDN5.8	AVG Experiment 1	19.53	17.09
	AVG Experiment 2	17.42	16.27			AVG Experiment 2	19.85	17.07
	AVG Experiment 3	17.75	16.25			AVG Experiment 3	19.5	16.92
	AVG all experiments	17.5033	16.25			AVG all experiments	19.6267	17.0267
	SD all experiments	0.217332	0.02			SD all experiments	0.193993	0.0929157
		wt	erg6Δ				wt	erg6Δ
CDR1	AVG Experiment 1	33.4	29.36		PDR1	AVG Experiment 1	32.52	28.66
	AVG Experiment 2	33.21	28.61			AVG Experiment 2	32.41	28.44
	AVG Experiment 3	32.14	28.32			AVG Experiment 3	32.47	28.28
	AVG all experiments	32.9167	28.7633			AVG all experiments	32.4667	28.46
	SD all experiments	0.679289	0.536687			SD all experiments	0.0550757	0.190788
		wt	erg6Δ
CDR2	AVG Experiment 1	32.5	27.73
	AVG Experiment 2	32.19	27.09
	AVG Experiment 3	32.51	27.22
	AVG all experiments	32.4	27.3467
	SD all experiments	0.181934	0.33828
		wt	erg6Δ
SNQ2	AVG Experiment 1	33.58	29.9
	AVG Experiment 2	32.62	29.46
	AVG Experiment 3	32.27	29.54
	AVG all experiments	32.8233	29.6333
	SD all experiments	0.678258	0.234379
		wt	erg6Δ				wt	erg6Δ
ACT1	AVG Experiment 1	20.89	19.9		ACT1*	AVG Experiment 1	20.15	20.04
	AVG Experiment 2	20.35	19.98			AVG Experiment 2	20.4	19.93
	AVG Experiment 3	20.64	20.05			AVG Experiment 3	20.26	19.96
	AVG all experiments	20.6267	19.9767			AVG all experiments	20.27	19.9767
	SD all experiments	0.270247	0.0750555			SD all experiments	0.1253	0.0568624
		wt	erg6Δ				wt	erg6Δ
PDR12	AVG Experiment 1	30.54	29.1		PDR12*	AVG Experiment 1	28.41	28.94
	AVG Experiment 2	30.17	29.45			AVG Experiment 2	28.89	28.86
	AVG Experiment 3	30.85	30.4			AVG Experiment 3	29.26	29.45
	AVG all experiments	30.52	29.65			AVG all experiments	28.8533	29.0833
	SD all experiments	0.340441	0.672681			SD all experiments	0.426185	0.320052
					*	induction with 1 mM propionic acid
